# Supplementary material for: Nigella sativa Extract Potentially Inhibited Methicillin Resistant Staphylococcus aureus Induced Infection in Rabbits: Potential Immunomodulatory and Growth Promoting Properties
Source: Animals (Basel). 2022 Sep 30;12(19):2635. doi: 10.3390/ani12192635 (PMC9559630; doi:10.3390/ani12192635)
Supplement: Supplementary file 1 [file animals-12-02635-s001.zip]

Archive with 1 entries (1 files):
- animals-1926407-supplementary.pdf
